# Supplementary material for: Rapid PCR Method for the Selection of 1,3-Pentadiene Non-Producing Debaryomyces hansenii Yeast Strains
Source: Foods. 2020 Feb 7;9(2):162. doi: 10.3390/foods9020162 (PMC7074485; doi:10.3390/foods9020162)
Supplement: Supplementary file 1 [file foods-09-00162-s001.zip]

Archive with 4 entries (3 files):
- supplementary/
- supplementary/Fig S1 with legend.docx
- supplementary/Figure S2 with legend.docx
- supplementary/Table S1.docx
